# Supplementary material for: Allometric Equations for Aboveground and Belowground Biomass Estimations in an Evergreen Forest in Vietnam
Source: PLoS One. 2016 Jun 16;11(6):e0156827. doi: 10.1371/journal.pone.0156827 (PMC4910975; doi:10.1371/journal.pone.0156827)
Supplement: S1 Table — (XLSX) [file pone.0156827.s002.xlsx]

## Sheet: Destructive trees
Destructively sampled trees
No of individual	WD class	Species names	DBH (cm)	H (m)	WD (g/cm3)	AGB (kg)	RB (kg)
1	I	Actinodaphne pilosa	21.1	23	0.33	173.04	18.76
2	I	Ailanthus tripphysa	49	35.5	0.45	1668.66
3	I	Gironniera subaequalis	66.8	29	0.43	3488.43
4	I	Alstonia scholaris	62	32	0.43	2952.88
5	I	Alstonia scholaris	65	30	0.43	2763.18
6	I	Alstonia scholaris	76	28	0.43	2740.44
7	I	Alstonia scholaris	85	35.5	0.43	8731.56
8	I	Eudia bodinieri	45.5	29.5	0.43	1502.3
9	I	Podocarpus nerrifolius	75	28.5	0.48	4424.28
10	I	Baccaurea ramiflora	20.6	18	0.38	273.62	29.05
11	I	Mallotus metcalfianus	14.8	10.5	0.38	79.44	19.73
12	I	Symplocos cochinchinensis	15.5	18.3	0.4	86.26	12.19
13	I	Symplocos cochinchinensis	23.3	19.7	0.4	247.34
14	I	Symplocos cochinchinensis	11.7	13.7	0.4	31.38	7.27
15	I	Vitex quinata	46.8	22.8	0.48	740.7	86.6
16	I	Alangium ridleyi	30.5	26.8	0.44	534.44	56.42
17	I	Endospermum chinensis	3.2	6	0.45	1.46
18	I	Endospermum chinensis	3.6	5.3	0.45	1.76
19	I	Endospermum chinensis	8.3	12.4	0.45	13.96
20	I	Endospermum chinensis	8.9	10.2	0.45	18.61
21	I	Endospermum chinensis	9.9	12.5	0.45	21.94
22	I	Endospermum chinensis	13.4	10.3	0.45	35.15
23	I	Endospermum chinensis	19.7	20	0.45	128.91
24	I	Endospermum chinensis	21	20	0.45	223.99	28.39
25	I	Endospermum chinensis	21.6	23.1	0.45	231.56
26	I	Endospermum chinensis	26.5	24	0.45	390.14
27	I	Endospermum chinensis	27.7	23.3	0.45	339.89
28	I	Endospermum chinensis	28.6	26.2	0.45	354.48
29	I	Endospermum chinensis	35.9	27.5	0.45	489.3
30	I	Endospermum chinensis	42	26.9	0.45	885.67
31	I	Endospermum chinensis	42.2	31.2	0.45	1002.62
32	I	Endospermum chinensis	43.3	26.6	0.45	917.8
33	I	Endospermum chinensis	43.9	27.3	0.45	887.06
34	I	Endospermum chinensis	46.7	25.6	0.45	1230.66
35	I	Endospermum chinensis	52	28.5	0.45	2215.4
36	I	Endospermum chinensis	56	31.3	0.45	4067.68
37	I	Endospermum chinensis	61.1	31.9	0.45	1924.74
38	I	Endospermum chinensis	63.7	28.9	0.45	1985.27
39	I	Endospermum chinensis	65	30.5	0.45	4049.22
40	I	Endospermum chinensis	68.4	32.6	0.45	2308.19
41	I	Endospermum chinensis	72.1	30	0.45	4053.91
42	I	Endospermum chinensis	73.9	29.5	0.45	4033.13
43	I	Endospermum chinensis	75	29	0.45	4278.87
44	I	Endospermum chinensis	78	32.5	0.45	4624.44
45	I	Endospermum chinensis	81.4	28	0.45	4260.49
46	I	Endospermum chinensis	85.2	29.4	0.45	4264.93
47	I	Endospermum chinensis	90.4	34.2	0.45	6302.57
48	I	Endospermum chinensis	95.8	30.7	0.45	6102.45
49	I	Endospermum chinensis	98.7	36	0.45	7085.56
50	I	Endospermum chinensis	100.5	33.5	0.45	6868.96
51	I	Cinnamomum bejolghota	30.6	24.8	0.5	653.69	79.46
52	I	Cinnamomum bejolghota	88	28	0.5	5380.56
53	I	Croton Argyrata	26.4	24.1	0.5	460.15
54	I	Cinnamomum bejolghota	31.2	27.2	0.5	705.65
55	I	Cinnamomum bejolghota	34.4	27	0.5	922.48
56	I	Croton Argyrata	30	20.5	0.5	373.48	54.62
57	I	Cinnamomum bejolghota	75.5	33.4	0.5	4144.5
58	I	Cinnamomum bejolghota	56.2	28.8	0.5	3134.89
59	I	Cinnamomum bejolghota	63	32	0.5	4322.33
60	I	Croton Argyrata	47	27.5	0.5	2427.33
61	I	Cinnamomum bejolghota	70	30.5	0.5	3181.94
62	II	Aglaia macrocarpa	64	28	0.59	3970.05
63	II	Aglaia macrocarpa	76	28.5	0.59	4739.4
64	II	Aglaia macrocarpa	60	27	0.59	3275.96
65	II	Aglaia macrocarpa	15.1	13.4	0.59	102.99	18.07
66	II	Litsea pierrei	25.5	23.2	0.54	458.5	49.64
67	II	Lithocarpus vestisus	60	28	0.56	2425.26
68	II	Microcos paniculata	22.6	16.8	0.54	213.67	22.16
69	II	Michelia mediocris	67	28.5	0.55	3698.23
70	II	Ormosia balansae	53.3	29.5	0.52	2632.98
71	II	Polyalthia cerasoides	11.5	14	0.58	49.35	21.41
72	II	Polyalthia cerasoides	12.9	14.9	0.58	78.97	13.92
73	II	Polyalthia cerasoides	32.5	24.5	0.58	697.81
74	II	Polyalthia cerasoides	33.1	24	0.58	658.61
75	II	Polyalthia cerasoides	26.4	25	0.58	553.97
76	II	Prunus arborea	58.2	29.7	0.54	3277.38
77	II	Caranium parvum	62	28	0.54	2955.73
78	II	Canarium benganense	60	28.3	0.56	3319.61
79	II	Canarium benganense	10.7	17.4	0.56	61.84	6.7
80	II	Paramichelia braianensis	3.1	5.7	0.52	2.02
81	II	Paramichelia braianensis	5.4	7.2	0.52	4.42
82	II	Paramichelia braianensis	5.7	8.5	0.52	8.06
83	II	Paramichelia braianensis	7.5	10.4	0.52	33.71
84	II	Paramichelia braianensis	10.8	9.2	0.52	34.21
85	II	Paramichelia braianensis	13.6	15.3	0.52	48.82	11.98
86	II	Paramichelia braianensis	14.8	15.5	0.52	97.09
87	II	Paramichelia braianensis	17.3	21.4	0.52	229.7
88	II	Paramichelia braianensis	17.4	18.8	0.52	248.38
89	II	Paramichelia braianensis	20.1	21	0.52	287.96
90	II	Paramichelia braianensis	22.4	23.5	0.52	322.2
91	II	Paramichelia braianensis	24	26.4	0.52	441.72
92	II	Paramichelia braianensis	26.3	23.8	0.52	587.89
93	II	Paramichelia braianensis	30.5	24.2	0.52	815.35
94	II	Paramichelia braianensis	32.5	24.5	0.52	529.29	77.75
95	II	Paramichelia braianensis	33.4	24	0.52	717.65
96	II	Paramichelia braianensis	33	30.2	0.52	956.08
97	II	Paramichelia braianensis	35.6	29.6	0.52	1007.99
98	II	Paramichelia braianensis	37.8	28.4	0.52	1461.48
99	II	Paramichelia braianensis	40.7	26.4	0.52	1011.02	116.3
100	II	Paramichelia braianensis	45.3	26.6	0.52	1427.05
101	II	Paramichelia braianensis	51.5	28.5	0.52	1972.25
102	II	Paramichelia braianensis	56.7	29.5	0.52	2438.79
103	II	Paramichelia braianensis	58.5	20.5	0.52	2045.26
104	II	Paramichelia braianensis	60.1	32	0.52	2875.58
105	II	Paramichelia braianensis	67.2	34	0.52	3255.11
106	II	Paramichelia braianensis	68	28	0.52	4731.01
107	II	Paramichelia braianensis	71.2	30.6	0.52	5342.01
108	II	Paramichelia braianensis	74.5	33.5	0.52	5987.91
109	II	Paramichelia braianensis	81.4	29.8	0.52	5850.28
110	II	Paramichelia braianensis	84.6	31.5	0.52	6509.23
111	II	Paramichelia braianensis	87	26	0.52	5166.39
112	II	Paramichelia braianensis	87	32.2	0.52	7156.46
113	II	Paramichelia braianensis	88	27	0.52	8085.59
114	II	Paramichelia braianensis	91	31.3	0.52	5968.61
115	II	Paramichelia braianensis	98	39	0.52	8628.9
116	II	Aglaia spectabilis	55	33.1	0.65	2508.72
117	II	Aglaia spectabilis	29.6	27	0.65	600.64
118	II	Aglaia spectabilis	71	30.8	0.65	4041.25
119	II	Aglaia spectabilis	60	31.1	0.65	3596.71
120	II	Caranium album	72	32.4	0.61	3354.66
121	II	Machilus odoratissima	53.3	36.5	0.61	2794.96
122	II	Machilus odoratissima	39.5	24.5	0.61	883.13
123	II	Machilus odoratissima	30	23.5	0.61	450.08	85.32
124	II	Machilus odoratissima	90.3	33.4	0.61	6473.09
125	II	Machilus odoratissima	105	32.4	0.61	8373.2
126	II	Machilus odoratissima	58	30	0.61	3332.5
127	II	Machilus odoratissima	68	30.5	0.61	3050.49
128	II	Machilus odoratissima	88	26	0.61	5028.58
129	II	Machilus odoratissima	31.1	27.5	0.61	959.11
130	II	Elaeocarpus griffithii	29.6	22.5	0.62	437.66	76.68
131	II	Nephelium melliferum	19.1	16	0.64	237.12	21.84
132	II	Nephelium melliferum	26.1	20	0.64	452.91
133	II	Nephelium melliferum	22.9	19.5	0.64	464.44
134	II	Nephelium melliferum	67	28.5	0.64	4317.05
135	II	Nephelium melliferum	76	30	0.64	4515.49
136	II	Syzygium zeylanicum	29.9	19.1	0.65	397.29	71.56
137	II	Syzygium zeylanicum	65	26.5	0.65	2993.53
138	II	Syzygium zeylanicum	96	35	0.65	9253.99
139	II	Syzygium zeylanicum	75	33.5	0.65	4515.22
140	II	Syzygium zeylanicum	64.9	31.1	0.65	4330.45
141	II	Garuga pierrei	4.2	5.9	0.63	2.55
142	II	Garuga pierrei	4.6	6.9	0.63	3.94
143	II	Garuga pierrei	5.5	6.6	0.63	8.83
144	II	Garuga pierrei	5.6	8.6	0.63	9.6
145	II	Garuga pierrei	5.8	8.4	0.63	6.35
146	II	Garuga pierrei	12.4	12.2	0.63	65.95
147	II	Garuga pierrei	12.9	16.3	0.63	108.83
148	II	Garuga pierrei	16	18	0.63	116.15	25.31
149	II	Garuga pierrei	18.4	17.6	0.63	176.34
150	II	Garuga pierrei	17.2	21	0.63	123.82	32.93
151	II	Garuga pierrei	17.8	19	0.63	177.92
152	II	Garuga pierrei	19.5	17.8	0.63	264.6
153	II	Garuga pierrei	21	18.3	0.63	304.24
154	II	Garuga pierrei	25.5	18.8	0.63	564.17
155	II	Garuga pierrei	26.4	22.6	0.63	558.12
156	II	Garuga pierrei	31.5	24.8	0.63	954.06
157	II	Garuga pierrei	34.6	21.9	0.63	947.35
158	II	Garuga pierrei	36.9	23.6	0.63	1251.81
159	II	Garuga pierrei	44.5	28	0.63	1534.13
160	II	Garuga pierrei	40.1	23	0.63	1231.57	251.38
161	II	Garuga pierrei	42	28.8	0.63	1706.95
162	II	Garuga pierrei	47	25.1	0.63	1657.04
163	II	Garuga pierrei	52	32	0.63	5631.9
164	II	Garuga pierrei	53.5	25.5	0.63	2579.58
165	II	Garuga pierrei	56	30.6	0.63	4137.74
166	II	Garuga pierrei	60	27	0.63	3730.59
167	II	Garuga pierrei	62.5	31	0.63	3363.1
168	II	Garuga pierrei	63	27.5	0.63	4507.72
169	II	Garuga pierrei	65.3	28.5	0.63	3160.26
170	II	Garuga pierrei	72	32.5	0.63	6056.06
171	II	Garuga pierrei	75	29	0.63	4604.43
172	II	Garuga pierrei	75	31.3	0.63	5484.75
173	II	Garuga pierrei	76	30.5	0.63	6189.18
174	II	Garuga pierrei	77.1	32	0.63	4907.25
175	II	Garuga pierrei	78	29.5	0.63	4998.67
176	II	Garuga pierrei	78.2	29	0.63	5120.28
177	II	Garuga pierrei	80	36.5	0.63	9658.18
178	II	Garuga pierrei	82.7	27.7	0.63	5676.84
179	II	Garuga pierrei	87.6	28.5	0.63	6942.76
180	II	Garuga pierrei	93	38	0.63	8228.23
181	III	Antidesma ghasembilla	13.7	16.5	0.67	118.25	20.86
182	III	Antidesma ghasembilla	12	14.1	0.67	71.96	15.12
183	III	Antidesma ghasembilla	24.8	19.8	0.67	557.33	55.07
184	III	Antidesma ghasembilla	32.5	18.5	0.67	600.5	119.93
185	III	Antidesma ghasembilla	11.1	11.8	0.67	47.51	9.67
186	III	Dipterocapus alatus	24.5	22	0.67	386.96
187	III	Syzygium cuminii	16.9	14.4	0.66	98.4	17.23
188	III	Syzygium cuminii	29.3	23	0.66	423.58	53.32
189	III	Syzygium cuminii	21.7	23.6	0.66	371.8	109.86
190	III	Syzygium cuminii	14.5	15.7	0.66	122.08	30.52
191	III	Syzygium cuminii	12.8	14.6	0.66	55.45	12.15
192	III	Syzygium cuminii	20.4	20.5	0.66	239.97	56.53
193	III	Syzygium wightianum	40	22	0.72	948.19
194	III	Castanopsis indica	65	29	0.72	3671.5
195	III	Castanopsis indica	69	20.5	0.72	2102.88
196	III	Craibiodendron scleranthun	80	24	0.78	6033.42
197	III	Naphelium cuspidatum	75	25.5	0.79	4540.32
198	III	Naphelium cuspidatum	26.8	21	0.79	242.26
199	III	Naphelium cuspidatum	31.2	23	0.79	814.92
200	III	Naphelium cuspidatum	16	17.7	0.79	179.5	23.73
201	III	Madhuca pasquieri	18.5	22.5	0.71	288.6
202	III	Ivingia malayana	75	29	0.76	5758.98
203	III	Schima superba	3.4	3.4	0.7	1.84
204	III	Schima superba	5.2	5.9	0.7	6.34
205	III	Schima superba	5.5	7.5	0.7	7.23
206	III	Schima superba	8.4	9.8	0.7	21.48
207	III	Schima superba	12.6	14.3	0.7	64.87
208	III	Schima superba	13.2	17.6	0.7	75.21
209	III	Schima superba	15.4	16.6	0.7	132.34	24.9
210	III	Schima superba	15.7	17.4	0.7	135.9
211	III	Schima superba	20.7	19.6	0.7	310.43
212	III	Schima superba	21	22.4	0.7	284.37
213	III	Schima superba	27	21.7	0.7	596.55
214	III	Schima superba	28.3	24.5	0.7	635.73
215	III	Schima superba	32.5	22.7	0.7	766.27
216	III	Schima superba	32.7	25.7	0.7	898.06
217	III	Schima superba	36.4	26.8	0.7	1172.69
218	III	Schima superba	38	29.1	0.7	1394.75
219	III	Schima superba	40.4	30.1	0.7	1392.01
220	III	Schima superba	42.7	28.4	0.7	1663.8
221	III	Schima superba	46.2	30.7	0.7	1966.31
222	III	Schima superba	49.5	30.5	0.7	2045.51
223	III	Schima superba	49.6	29	0.7	2562.17
224	III	Schima superba	53.7	31.8	0.7	2957.84
225	III	Schima superba	56	32.2	0.7	3189.4
226	III	Schima superba	59.5	28.7	0.7	3441.95
227	III	Schima superba	62	31.5	0.7	4154.2
228	III	Schima superba	64	29	0.7	3081.98
229	III	Schima superba	66.5	31	0.7	3978.24
230	III	Schima superba	69.2	32.7	0.7	4095.14
231	III	Schima superba	72	30.5	0.7	4992.12
232	III	Schima superba	75.7	29.5	0.7	4886.88
233	III	Schima superba	76.7	31.2	0.7	6357.31
234	III	Schima superba	81	29.6	0.7	5187.97
235	III	Schima superba	84.5	33	0.7	8315.2
236	IV	Lithocarpus ducampii	10.8	16.3	0.89	73.91	17.3
237	IV	Lithocarpus ducampii	66.2	28.5	0.89	4205.29
238	IV	Lithocarpus ducampii	60	26.5	0.89	3217.52
239	IV	Lithocarpus ducampii	84	30	0.89	6065.79
240	IV	Lithocarpus ducampii	68	33.5	0.89	3846.49
241	IV	Parashorea stellata Kurz	1.9	4.2	0.81	0.96
242	IV	Parashorea stellata Kurz	3.8	4.5	0.81	1.38
243	IV	Parashorea stellata Kurz	5.6	7.6	0.81	10.05
244	IV	Parashorea stellata Kurz	8.5	13.2	0.81	28.59
245	IV	Parashorea stellata Kurz	11.2	13.9	0.81	47.53
246	IV	Parashorea stellata Kurz	13.7	18.3	0.81	91.65
247	IV	Parashorea stellata Kurz	18	17.2	0.81	156.15
248	IV	Parashorea stellata Kurz	18.4	21.1	0.81	229.49
249	IV	Parashorea stellata Kurz	23.8	22.2	0.81	466.58
250	IV	Parashorea stellata Kurz	24.7	21.8	0.81	424.85
251	IV	Parashorea stellata Kurz	28.3	20.3	0.81	490.48
252	IV	Parashorea stellata Kurz	31.1	23	0.81	910.98
253	IV	Parashorea stellata Kurz	33.7	28.4	0.81	925.93
254	IV	Parashorea stellata Kurz	39.8	24.8	0.81	1145.98
255	IV	Parashorea stellata Kurz	44.5	25.9	0.81	1508.28
256	IV	Parashorea stellata Kurz	49.2	28.6	0.81	2077.07
257	IV	Parashorea stellata Kurz	55	26.6	0.81	1990.24
258	IV	Parashorea stellata Kurz	60.5	34.7	0.81	3031.52
259	IV	Parashorea stellata Kurz	67.6	32	0.81	3810.38
260	IV	Parashorea stellata Kurz	72.3	34.8	0.81	3691.13
261	IV	Parashorea stellata Kurz	73.2	36.8	0.81	4363.94
262	IV	Parashorea stellata Kurz	79.4	30.6	0.81	4547.37
263	IV	Parashorea stellata Kurz	83	36.9	0.81	5668.35
264	IV	Parashorea stellata Kurz	88.5	34.8	0.81	7189.89
265	IV	Parashorea stellata Kurz	94.5	38.5	0.81	7156.02
266	IV	Parashorea stellata Kurz	97.3	40	0.81	7856.72
267	IV	Parashorea stellata Kurz	102.2	42.6	0.81	11197.4
268	IV	Parashorea stellata Kurz	105.3	37.5	0.81	7865.35
269	IV	Parashorea stellata Kurz	107.2	42.5	0.81	7244.5
270	IV	Parashorea stellata Kurz	115	46.2	0.81	10627.9
271	IV	Sinosideroxlon Bonii.	1.8	3.3	0.89	0.6
272	IV	Sinosideroxlon Bonii.	5.2	8.1	0.89	7.09
273	IV	Sinosideroxlon Bonii.	6.1	4.4	0.89	11.11
274	IV	Sinosideroxlon Bonii.	9.5	13.3	0.89	37.16
275	IV	Sinosideroxlon Bonii.	9.9	10.2	0.89	45.36
276	IV	Sinosideroxlon Bonii.	15	13.2	0.89	101.37
277	IV	Sinosideroxlon Bonii.	19.7	17.2	0.89	154.58
278	IV	Sinosideroxlon Bonii.	21.2	18.5	0.89	224.15
279	IV	Sinosideroxlon Bonii.	28.9	17.9	0.89	449.06
280	IV	Sinosideroxlon Bonii.	30.8	23.2	0.89	668.09
281	IV	Sinosideroxlon Bonii.	31.5	25.3	0.89	807.28
282	IV	Sinosideroxlon Bonii.	31.8	21.7	0.89	774.89
283	IV	Sinosideroxlon Bonii.	33.4	19.5	0.89	601.5
284	IV	Sinosideroxlon Bonii.	37.2	25.7	0.89	895.62
285	IV	Sinosideroxlon Bonii.	41.4	19.8	0.89	1182.68
286	IV	Sinosideroxlon Bonii.	42.2	24.1	0.89	1100.7
287	IV	Sinosideroxlon Bonii.	50.9	28.8	0.89	1545.34
288	IV	Sinosideroxlon Bonii.	54.6	28.6	0.89	1981.85
289	IV	Sinosideroxlon Bonii.	59.6	27.9	0.89	2122.18
290	IV	Sinosideroxlon Bonii.	64.2	26.5	0.89	3051.44
291	IV	Sinosideroxlon Bonii.	68	28.2	0.89	2907.34
292	IV	Sinosideroxlon Bonii.	72.8	33	0.89	3050.29
293	IV	Sinosideroxlon Bonii.	79.2	30.5	0.89	4340.75
294	IV	Sinosideroxlon Bonii.	85.5	29.7	0.89	5039
295	IV	Sinosideroxlon Bonii.	92.5	31.2	0.89	6953.42
296	IV	Sinosideroxlon Bonii.	95.3	32.4	0.89	8628.57
297	IV	Sinosideroxlon Bonii.	98.7	31.1	0.89	8380.7
298	IV	Sinosideroxlon Bonii.	102.1	32.9	0.89	7606.14
299	IV	Sinosideroxlon Bonii.	106	33.8	0.89	7288.05
300	IV	Sinosideroxlon Bonii.	114.3	31.6	0.89	8879.06
